# Supplementary material for: Floral Induction in the Short-Day Plant Chrysanthemum Under Blue and Red Extended Long-Days
Source: Front Plant Sci. 2021 Jan 25;11:610041. doi: 10.3389/fpls.2020.610041 (PMC7868430; doi:10.3389/fpls.2020.610041)
Supplement: Supplementary file 1 [file Table_1.xlsx]

## Sheet: Data
Diurnal Global Radiation outside the Research Greenhouse of Wageningen University from June 29th 2018-August 24th 2018
Table: 5 minutes values global radiation (W/m2)
DLI calculations (see row 312)
Source: Meteo Station Unifarm (above greenhouse)	Start experiment																																									Harvest
Daynr	1	2	3	4	5	6	7	8	9	10	11	12	13	14	15	16	17	18	19	20	21	22	23	24	25	26	27	28	29	30	31	32	33	34	35	36	37	38	39	40	41	42	43	44	45	46	47	48	49
Time	2020-06-29	2020-06-30	2020-07-01	2020-07-02	2020-07-03	2020-07-04	2020-07-05	2020-07-06	2020-07-07	2020-07-08	2020-07-09	2020-07-10	2020-07-11	2020-07-12	2020-07-13	2020-07-14	2020-07-15	2020-07-16	2020-07-17	2020-07-18	2020-07-19	2020-07-20	2020-07-21	2020-07-22	2020-07-23	2020-07-24	2020-07-25	2020-07-26	2020-07-27	2020-07-28	2020-07-29	2020-07-30	2020-07-31	2020-08-01	2020-08-02	2020-08-03	2020-08-04	2020-08-05	2020-08-06	2020-08-07	2020-08-08	2020-08-09	2020-08-10	2020-08-11	2020-08-12	2020-08-13	2020-08-14	2020-08-15	2020-08-16
00:00	0	0	0	0	0	0	0	0	0	0	0	0	0	0	0	0	0	0	0	0	0	0	0	0	0	0	0	0	0	0	0	0	0	0	0	0	0	0	0	0	0	0	0	0	0	0	0	0	0
00:05	0	0	0	0	0	0	0	0	0	0	0	0	0	0	0	0	0	0	0	0	0	0	0	0	0	0	0	0	0	0	0	0	0	0	0	0	0	0	0	0	0	0	0	0	0	0	0	0	0
00:10	0	0	0	0	0	0	0	0	0	0	0	1	0	0	0	0	0	0	0	0	0	0	0	0	0	0	0	0	0	0	0	0	0	0	0	0	0	0	0	0	0	0	0	0	0	0	0	0	0
00:15	0	0	0	0	0	0	0	0	0	0	0	1	0	0	0	0	0	0	0	0	0	0	0	0	0	0	0	0	0	0	0	0	0	0	0	0	0	0	0	0	0	0	0	0	0	0	0	0	0
00:20	0	0	0	0	0	0	0	0	0	0	0	0	0	0	0	0	0	0	0	0	0	0	0	0	0	0	0	0	0	0	0	0	0	0	0	0	0	0	0	0	0	0	0	0	0	0	0	0	0
00:25	0	0	0	0	0	0	0	0	0	0	0	0	0	0	0	0	0	0	0	0	0	0	0	0	0	0	0	0	0	0	0	0	0	0	0	0	0	0	0	0	0	0	0	0	0	0	0	0	0
00:30	0	0	0	0	0	0	0	0	0	0	0	1	0	0	0	0	0	0	0	0	0	0	0	0	0	0	0	0	0	0	0	0	0	0	0	0	0	0	0	0	0	0	0	0	0	0	0	0	0
00:35	0	0	0	0	0	0	0	0	0	0	0	0	0	0	0	0	0	0	0	0	0	0	0	0	0	0	0	0	0	0	0	0	0	0	0	0	0	0	0	0	0	0	0	0	0	0	0	0	0
00:40	0	0	0	0	0	0	0	0	0	0	0	0	0	0	0	0	0	0	0	0	0	0	0	0	0	0	0	0	0	0	0	0	0	0	0	0	0	0	0	0	0	0	0	0	0	0	0	0	0
00:45	0	0	0	0	0	0	0	0	0	0	0	0	0	0	0	0	0	0	0	0	0	0	0	0	0	0	0	0	0	0	0	0	0	0	0	0	0	0	0	0	0	0	0	0	0	0	0	0	0
00:50	0	0	0	0	0	0	0	0	0	0	0	1	0	0	0	0	0	0	0	0	0	0	0	0	0	0	0	0	0	0	0	0	0	0	0	0	0	0	0	0	0	0	0	0	0	0	0	0	0
00:55	0	0	0	0	0	0	0	0	0	0	0	1	0	0	0	0	0	0	0	0	0	0	0	0	0	0	0	0	0	0	0	0	0	0	0	0	0	0	0	0	0	0	0	0	0	0	0	0	0
01:00	0	0	0	0	0	0	0	0	0	0	0	0	0	0	0	0	0	0	0	0	0	0	0	0	0	0	0	0	0	0	0	0	0	0	0	0	0	0	0	0	0	0	0	1	0	0	0	0	0
01:05	0	0	0	0	0	0	0	0	0	0	0	0	0	0	0	0	0	0	0	0	0	0	0	0	0	0	0	0	0	0	0	0	0	0	0	0	0	0	0	0	0	0	0	1	0	0	0	0	0
01:10	0	0	0	0	0	0	0	0	0	0	0	0	0	0	0	0	0	0	0	0	0	0	0	0	0	0	0	0	0	0	0	0	0	0	0	0	0	0	0	0	0	0	0	0	0	0	0	0	0
01:15	0	0	0	0	0	0	0	0	0	0	0	0	0	0	0	0	0	0	0	0	0	0	0	0	0	0	0	0	0	0	0	0	0	0	0	0	0	0	0	0	0	0	0	0	0	0	0	0	0
01:20	0	0	0	0	0	0	0	0	0	0	0	0	0	0	0	0	0	0	0	0	0	0	0	0	0	0	0	0	0	0	0	0	0	0	0	0	0	0	0	0	0	0	0	0	0	0	0	0	0
01:25	0	0	0	0	0	0	0	0	0	0	0	0	0	0	0	0	0	0	0	0	0	0	0	0	0	0	0	0	0	0	0	0	0	0	0	0	0	0	0	0	0	0	0	0	0	0	0	0	0
01:30	0	0	0	0	0	0	0	0	0	0	0	0	0	0	0	0	0	0	0	0	0	0	0	0	0	0	0	0	0	0	0	0	0	0	0	0	0	0	0	0	0	0	0	0	0	0	0	0	0
01:35	0	0	0	0	0	0	0	0	0	0	0	0	0	0	0	0	0	0	0	0	0	0	0	0	0	0	0	0	0	0	0	0	0	0	0	0	0	0	0	0	0	0	1	0	0	0	0	0	0
01:40	0	0	0	0	0	0	0	0	0	0	0	0	0	0	0	0	0	0	0	0	0	0	0	0	0	0	0	0	0	0	0	0	0	0	0	0	0	0	0	0	0	0	1	0	0	0	0	0	0
01:45	0	0	0	0	0	0	0	0	0	0	0	0	0	0	0	0	0	0	0	0	0	0	0	0	0	0	0	0	0	0	0	0	0	0	0	0	0	0	0	0	0	0	1	0	0	0	0	0	0
01:50	0	0	0	0	0	0	0	0	0	0	0	0	0	0	0	0	0	0	0	0	0	0	0	0	0	0	0	0	0	0	0	0	0	0	0	0	0	0	0	0	0	0	0	0	0	0	0	0	0
01:55	0	0	0	0	0	0	0	0	0	0	0	0	0	0	0	0	0	0	0	0	0	0	0	0	0	0	0	0	0	0	0	0	0	0	0	0	0	0	0	0	0	0	0	0	0	0	0	0	0
02:00	0	0	0	0	0	0	0	0	0	0	0	0	0	0	0	0	0	0	0	0	0	0	0	0	0	0	0	0	0	0	0	0	0	0	0	0	0	0	0	0	0	0	0	0	0	0	0	0	0
02:05	0	0	0	0	0	0	0	0	0	0	0	0	0	0	0	0	0	0	0	0	0	0	0	0	0	0	0	0	0	0	0	0	0	0	0	0	0	0	0	0	0	0	0	0	0	0	0	0	0
02:10	0	0	0	0	0	0	0	0	0	0	0	0	0	0	0	0	0	0	0	0	0	0	0	0	0	0	0	0	0	0	0	0	0	0	0	0	0	0	0	0	0	0	0	0	0	0	0	0	0
02:15	0	0	0	0	0	0	0	0	0	0	0	0	0	0	0	0	0	0	0	0	0	0	0	0	0	0	0	0	0	0	0	0	0	0	0	0	0	0	0	0	0	0	0	0	0	0	0	0	0
02:20	0	0	0	0	0	0	0	0	0	0	0	0	0	0	0	0	0	0	0	0	0	0	0	0	0	0	0	0	0	0	0	0	0	0	0	0	0	0	0	0	0	0	0	5	0	0	0	0	0
02:25	0	0	0	0	0	0	0	0	0	0	0	0	0	0	0	0	0	0	0	0	0	0	0	0	0	0	0	0	0	0	0	0	0	0	0	0	0	0	0	0	0	0	0	3	0	0	0	0	0
02:30	0	0	0	0	0	0	0	0	0	0	0	0	0	0	0	0	0	0	0	0	0	0	0	0	0	0	0	0	0	0	0	0	0	0	0	0	0	0	0	0	1	0	0	0	0	0	0	0	0
02:35	0	0	0	0	0	0	0	0	0	0	0	0	0	0	0	0	0	0	0	0	0	0	0	0	0	0	0	0	0	0	0	0	0	0	0	0	0	0	0	0	0	0	0	0	0	0	0	0	0
02:40	0	0	0	0	0	0	0	0	0	0	0	0	0	0	0	0	0	0	0	0	0	0	0	0	0	0	0	0	0	0	0	0	0	0	0	0	0	0	0	0	0	0	0	0	0	0	0	0	0
02:45	0	0	0	0	0	0	0	0	0	0	0	0	0	0	0	0	0	0	0	0	0	0	0	0	0	0	0	0	0	0	0	0	0	0	0	0	0	0	0	0	0	0	0	0	0	0	0	0	0
02:50	0	0	0	0	0	0	0	0	0	0	0	0	0	0	0	0	0	0	0	0	0	0	0	0	0	0	0	0	0	0	0	0	0	0	0	0	0	0	0	0	9	0	0	0	0	0	0	0	0
02:55	0	0	0	0	0	0	0	0	0	0	0	0	0	0	0	0	0	0	0	0	0	0	0	0	0	0	0	0	0	0	0	0	0	0	0	0	0	0	0	0	2	0	0	0	0	0	0	0	0
03:00	0	0	0	0	0	0	0	0	0	0	0	0	0	0	0	0	0	0	0	0	0	0	0	0	0	0	0	0	0	0	0	0	0	0	0	0	0	0	0	0	0	0	0	0	0	0	0	0	0
03:05	0	0	0	0	0	0	0	0	0	0	0	0	0	0	0	0	0	0	0	0	0	0	0	0	0	0	0	0	0	0	0	0	0	0	0	0	0	0	0	0	0	0	0	0	0	0	0	0	0
03:10	0	0	0	0	0	0	0	0	0	0	0	0	0	0	0	0	0	0	0	0	0	0	0	0	0	0	0	0	0	0	0	0	0	0	0	0	0	0	0	0	0	0	0	0	0	0	0	0	0
03:15	0	0	0	0	0	0	0	0	1	0	0	0	0	0	0	0	0	0	0	0	0	0	0	0	0	0	0	0	0	0	0	0	0	0	0	0	0	0	0	0	0	0	0	0	0	0	0	0	0
03:20	0	0	0	0	0	0	0	0	0	0	0	0	0	0	0	0	0	0	0	0	0	0	0	0	0	0	0	0	0	0	0	0	0	0	0	0	0	0	0	0	0	0	0	0	0	0	0	0	0
03:25	0	0	0	0	0	0	0	0	0	0	0	0	0	0	0	0	0	0	0	0	0	0	0	0	0	0	0	0	0	0	0	0	0	0	0	0	0	0	0	0	1	0	0	0	0	0	0	0	0
03:30	0	0	0	0	0	0	0	0	0	0	0	0	0	0	0	0	0	0	0	0	0	0	0	0	0	0	0	0	0	1	0	0	0	0	0	0	0	0	0	0	0	0	0	0	0	0	0	0	0
03:35	0	0	0	0	0	0	0	0	0	0	0	0	0	0	0	0	0	0	0	0	0	0	0	0	0	0	0	0	0	1	0	0	0	0	0	0	0	0	0	0	0	0	0	0	0	0	0	0	0
03:40	0	0	0	0	0	0	0	0	0	0	0	0	0	0	0	0	0	0	0	0	0	0	0	0	0	0	0	0	0	0	0	0	0	0	0	0	0	0	0	0	0	0	0	0	0	0	0	0	0
03:45	0	0	0	0	0	1	0	0	0	0	0	0	0	0	0	0	0	0	0	0	0	0	0	0	0	0	0	0	0	0	0	0	0	0	0	0	0	0	0	0	0	0	0	0	0	0	0	0	0
03:50	0	0	0	0	0	0	0	1	0	0	0	1	0	0	0	0	0	0	0	0	0	0	0	0	0	0	0	0	0	0	0	0	0	0	0	0	0	0	0	0	0	0	0	0	0	0	0	0	0
03:55	0	0	0	0	0	1	0	0	0	0	0	0	0	0	0	0	0	0	0	0	0	0	0	0	0	0	0	0	0	0	0	0	0	0	0	0	0	0	0	0	0	0	0	0	0	0	0	0	0
04:00	0	0	0	0	0	0	0	0	0	0	0	0	0	0	0	0	0	0	0	0	0	0	0	0	0	0	0	0	0	0	0	0	0	0	0	0	0	0	0	0	0	0	1	0	0	0	0	0	0
04:05	0	0	0	0	0	0	0	0	0	0	0	0	0	0	0	0	0	0	0	0	0	0	0	0	0	0	0	0	0	0	0	0	0	0	0	0	0	0	0	0	0	0	0	0	0	0	0	0	0
04:10	0	0	0	0	0	0	0	0	0	0	0	0	0	0	0	0	0	0	0	0	0	0	0	0	0	0	0	0	0	0	0	0	0	0	0	0	0	0	0	0	2	0	0	0	0	0	0	0	0
04:15	0	0	0	0	0	0	0	0	0	0	0	0	0	0	0	0	0	0	0	0	0	0	0	0	0	0	0	0	0	0	0	0	0	0	0	0	0	0	0	0	0	0	0	0	0	0	0	0	0
04:20	0	0	0	0	0	0	0	0	0	0	0	0	0	0	0	0	0	0	0	0	0	0	0	0	0	0	0	0	0	0	0	0	0	0	0	0	0	0	0	0	0	0	0	0	0	0	0	0	0
04:25	0	0	0	0	0	0	0	0	0	0	0	0	0	0	0	0	0	0	0	0	0	0	0	0	0	0	0	0	0	0	0	0	0	0	0	0	0	0	0	0	0	0	0	0	0	0	0	0	0
04:30	0	0	0	0	0	0	0	1	0	0	0	0	0	0	0	0	0	0	0	0	0	0	0	0	0	0	0	0	0	0	0	0	0	0	0	0	0	0	0	0	0	0	0	0	0	0	0	0	0
04:35	0	0	0	0	0	0	0	0	0	0	0	0	0	0	0	0	0	0	0	0	0	0	0	0	0	0	0	0	0	0	0	0	0	0	0	0	0	0	0	0	1	0	0	0	0	0	0	0	0
04:40	0	0	0	0	0	0	0	0	0	0	0	0	0	0	0	0	0	0	0	0	0	0	0	0	0	0	0	0	0	0	0	0	0	0	0	0	0	0	0	0	0	0	0	0	0	0	0	0	0
04:45	0	0	0	0	0	0	0	0	0	0	0	1	0	0	0	0	0	0	0	0	0	0	0	0	0	0	0	0	0	0	0	0	0	0	0	0	0	0	0	0	0	0	0	0	0	0	0	0	0
04:50	0	0	0	0	0	0	0	0	0	0	0	0	0	0	0	0	0	0	0	0	0	0	0	0	0	0	0	0	0	0	0	0	0	0	0	0	0	0	0	0	0	0	0	0	0	0	0	0	0
04:55	0	0	0	0	0	0	0	0	0	0	0	0	0	0	0	0	0	0	0	0	0	0	0	0	0	0	0	0	0	0	0	0	0	0	0	0	0	0	0	0	0	0	0	0	0	0	0	0	0
05:00	0	0	0	0	0	0	0	0	0	0	0	0	0	0	0	0	0	0	0	0	0	0	0	0	0	0	0	0	0	0	0	0	0	0	0	0	0	0	0	0	1	0	0	0	0	0	0	0	0
05:05	0	0	0	0	0	0	0	0	0	0	0	0	0	0	0	0	0	0	0	0	0	0	0	0	0	0	0	0	0	0	0	0	0	0	0	0	0	0	0	0	0	0	0	0	0	0	0	0	0
05:10	0	0	0	0	0	0	0	0	0	0	0	0	0	0	0	0	0	0	0	0	0	0	0	0	0	0	0	0	0	0	0	0	0	0	0	0	0	0	0	0	0	0	0	0	0	0	0	0	0
05:15	0	0	0	0	0	0	0	0	0	0	0	0	0	0	0	0	0	0	0	0	0	0	0	0	0	0	0	0	0	0	0	0	0	0	0	0	0	0	0	0	0	0	0	0	0	0	0	0	0
05:20	0	0	0	0	0	0	0	0	0	0	0	0	0	0	0	0	0	0	0	0	0	0	0	0	0	0	0	0	0	0	0	0	0	0	0	0	0	0	0	0	0	0	0	0	0	0	0	0	0
05:25	0	0	0	0	0	0	0	0	0	0	0	0	0	0	0	0	0	0	0	0	0	0	0	0	0	0	0	0	0	0	0	0	0	0	0	0	0	0	0	0	0	0	0	0	0	0	0	0	0
05:30	0	0	0	0	0	0	0	0	0	0	0	0	0	0	0	0	0	0	0	0	0	0	0	0	0	0	0	0	0	0	0	0	0	0	0	0	0	0	0	0	0	0	0	0	0	0	0	0	0
05:35	0	0	0	0	0	0	0	0	0	0	0	0	0	0	0	0	0	0	0	0	0	0	0	0	0	0	0	0	0	0	0	0	0	0	0	0	0	0	0	0	0	0	0	0	0	0	0	0	0
05:40	0	0	0	0	0	0	0	0	0	0	0	0	0	0	0	0	0	0	0	0	0	0	0	0	0	0	0	0	0	0	0	0	0	0	0	0	0	0	0	0	0	0	0	0	0	0	0	0	0
05:45	0	0	0	0	0	0	0	1	0	0	0	0	0	0	0	0	0	0	0	0	0	0	0	0	0	0	0	0	0	0	0	0	0	0	0	0	0	0	0	0	0	0	0	0	0	0	0	0	0
05:50	0	0	0	0	0	0	0	0	0	0	0	0	0	0	0	0	0	0	0	0	0	0	0	0	0	0	0	0	0	0	0	0	0	0	0	0	0	0	0	0	0	0	0	0	0	0	0	0	0
05:55	0	0	0	0	0	0	0	0	0	0	0	1	0	0	0	0	0	0	0	0	0	0	0	0	0	0	0	0	0	0	0	0	0	0	0	0	0	0	0	0	0	0	0	0	0	0	0	0	0
06:00	0	0	0	0	0	0	0	1	0	0	0	0	0	0	0	0	0	0	0	0	0	0	0	0	0	0	0	0	0	0	0	0	0	0	0	0	0	0	0	0	0	0	0	0	0	0	0	0	0
06:05	0	0	0	0	0	3	0	0	0	0	0	0	0	0	0	0	0	0	0	0	0	0	0	0	0	0	0	0	0	0	0	0	0	0	0	0	0	0	0	0	0	0	0	0	0	0	0	0	0
06:10	1	2	1	0	1	4	1	0	0	0	0	1	0	0	0	0	0	0	0	0	0	0	0	0	0	0	0	0	0	0	0	0	0	0	0	0	0	0	0	0	0	0	0	0	0	0	0	0	0
06:15	2	3	2	2	2	7	2	1	1	2	0	0	0	0	0	0	0	0	0	0	0	0	0	0	0	0	0	0	0	0	0	0	0	0	0	0	0	0	0	0	0	0	0	0	0	0	0	0	0
06:20	3	4	3	3	3	10	3	2	3	3	2	1	0	0	1	0	0	0	0	0	0	0	0	0	0	0	0	0	0	0	0	0	0	0	0	0	0	0	0	0	0	0	0	0	0	0	0	0	0
06:25	4	4	4	4	4	11	4	2	3	3	3	1	1	1	2	0	0	0	0	0	0	0	0	0	0	0	0	0	0	0	0	0	0	0	0	0	0	0	0	0	0	0	0	0	0	0	0	0	0
06:30	6	6	5	5	6	14	5	1	4	4	4	1	2	1	2	2	2	2	0	0	0	0	0	0	0	0	0	0	0	0	0	0	0	0	0	0	0	0	0	0	0	0	0	0	0	0	0	0	0
06:35	10	9	8	8	8	18	8	3	6	8	4	2	3	2	3	2	2	1	2	2	1	1	0	1	0	0	0	0	0	0	0	0	0	0	0	0	0	0	0	0	0	0	0	0	0	0	0	0	0
06:40	14	11	15	15	13	22	10	4	8	10	6	2	3	4	5	4	3	3	3	2	2	2	0	1	2	1	0	1	2	2	0	0	0	0	0	0	0	0	0	0	0	0	0	0	0	0	0	0	0
06:45	19	12	19	20	19	24	13	6	13	15	8	2	4	7	7	6	5	5	5	5	2	3	2	2	2	2	2	2	3	2	1	0	0	0	0	0	0	0	0	0	0	0	0	0	0	0	0	0	0
06:50	25	15	25	25	25	27	19	7	18	19	10	3	7	10	10	9	9	7	8	7	4	5	2	4	3	3	2	2	5	2	2	2	2	0	0	0	1	0	0	0	0	0	0	0	0	0	0	0	0
06:55	31	25	33	34	32	31	22	9	23	25	14	3	9	13	14	14	14	13	13	10	7	9	3	7	5	5	3	3	7	3	2	2	3	1	2	2	0	0	0	0	0	0	0	0	0	0	0	0	0
07:00	37	31	39	39	38	34	25	11	30	31	17	3	10	17	19	18	19	18	17	14	9	12	6	9	9	8	4	5	11	6	3	2	5	3	2	2	1	1	1	2	0	0	0	0	0	0	0	0	0
07:05	43	33	48	48	45	38	27	12	36	37	33	6	21	21	26	24	25	24	24	20	11	18	9	12	12	12	8	7	16	10	3	4	10	4	5	3	2	2	2	3	0	1	0	0	0	0	0	0	0
07:10	51	33	55	55	53	38	34	14	45	43	46	8	20	26	32	30	32	31	27	26	12	24	12	18	16	16	11	10	20	18	7	7	18	9	7	5	2	4	3	5	0	2	1	0	0	0	0	0	0
07:15	59	38	66	65	61	40	40	18	52	49	31	11	20	33	41	37	38	38	33	32	17	30	18	25	23	21	16	16	24	25	9	6	26	12	13	8	5	7	5	7	0	4	2	1	0	0	1	0	1
07:20	66	59	74	73	70	52	58	23	61	55	23	15	32	40	53	44	47	45	37	40	22	39	25	31	26	26	23	16	30	26	12	9	27	16	19	12	7	10	8	10	0	7	5	3	0	0	1	1	2
07:25	76	65	85	85	79	57	66	27	73	61	25	17	57	37	65	52	55	54	48	49	26	49	36	36	33	32	33	24	37	30	15	11	31	18	25	17	9	16	16	15	2	11	7	6	2	0	1	1	2
07:30	87	76	96	95	90	64	71	33	84	71	30	19	78	32	77	60	65	61	47	58	33	58	47	39	40	39	42	32	45	32	25	18	31	26	32	22	12	23	22	19	2	18	12	9	3	0	1	2	5
07:35	97	89	107	106	101	66	83	32	95	79	40	19	95	44	82	69	74	72	37	65	39	68	60	50	49	47	49	33	52	51	30	35	33	32	37	29	16	30	30	25	3	25	18	12	5	0	2	2	10
07:40	107	100	118	117	112	66	94	40	101	88	44	20	106	45	82	77	85	81	56	77	56	74	71	53	54	57	61	45	60	58	24	28	51	27	37	36	19	38	37	32	3	35	24	18	6	0	3	5	12
07:45	117	112	129	128	123	62	103	37	113	96	52	22	117	44	100	86	96	91	57	87	79	85	82	70	64	65	70	53	68	89	33	22	42	32	42	44	22	45	46	37	5	45	31	26	5	1	10	7	15
07:50	129	122	141	140	134	60	114	41	119	105	59	30	85	47	108	105	107	102	64	98	82	85	95	79	73	73	77	62	78	102	67	25	46	39	51	52	24	55	54	42	7	56	38	37	6	2	17	10	23
07:55	140	134	154	152	146	59	122	39	129	117	65	33	49	50	117	116	118	113	49	107	93	103	105	89	83	83	86	72	87	117	35	35	72	67	50	60	24	65	66	51	9	68	46	50	7	4	20	12	35
08:00	154	147	166	164	158	66	135	33	140	125	73	40	42	68	132	129	130	126	83	118	117	116	81	98	93	93	96	82	98	132	38	54	65	91	60	72	45	77	75	58	12	84	56	59	9	4	24	14	42
08:05	166	159	179	177	170	73	153	48	156	136	85	40	87	65	142	140	141	139	111	128	142	118	103	107	102	103	105	91	110	119	39	63	97	105	64	81	66	88	87	67	19	89	70	70	11	4	30	16	52
08:10	179	171	191	189	183	79	175	56	169	147	95	44	114	69	151	153	153	150	98	138	154	126	125	117	113	113	112	102	121	72	45	75	96	105	110	90	78	99	98	75	24	92	90	78	16	5	33	21	64
08:15	192	183	204	204	196	89	186	62	179	159	106	55	132	84	161	165	165	163	105	152	149	138	131	127	121	125	123	113	132	65	51	95	103	96	121	101	93	112	110	87	25	115	102	61	16	5	39	22	75
08:20	204	199	215	215	209	92	186	73	194	172	118	101	162	92	168	175	178	174	155	163	151	155	140	135	133	134	99	122	144	67	56	145	113	108	122	111	105	125	123	96	27	102	102	95	14	7	36	21	83
08:25	219	211	229	229	222	85	178	70	208	183	122	89	164	101	173	185	189	184	161	171	139	171	150	146	145	137	133	131	156	73	63	187	92	158	90	121	137	137	135	106	33	108	91	107	20	7	47	26	95
08:30	232	222	243	242	235	82	148	67	219	194	137	76	154	108	188	197	202	196	162	185	99	170	164	156	158	158	127	144	167	73	73	166	95	184	93	134	145	149	147	118	33	147	122	124	29	10	59	30	107
08:35	243	234	255	255	249	78	198	77	234	206	98	66	204	126	233	207	214	208	141	195	106	201	178	168	171	170	118	153	180	85	81	116	101	192	132	146	162	163	161	130	46	174	139	139	35	12	62	33	119
08:40	257	248	269	268	262	74	209	82	246	221	83	54	224	156	250	217	226	220	117	210	112	224	187	175	186	182	151	161	193	117	81	91	123	231	161	158	170	176	173	142	46	163	148	149	54	12	77	37	131
08:45	269	259	282	282	275	78	229	92	257	232	103	57	239	155	267	231	239	232	139	222	137	244	201	188	197	191	188	169	203	149	72	118	170	244	181	171	187	189	186	155	58	191	162	161	72	13	78	40	145
08:50	282	272	295	295	288	85	279	112	278	246	152	50	212	159	281	246	253	245	189	237	187	257	212	201	208	203	220	184	216	156	63	168	140	253	202	182	161	203	199	169	65	203	176	177	81	18	84	49	158
08:55	296	285	310	309	301	95	289	103	286	261	177	63	192	150	279	258	267	259	226	249	196	270	225	213	222	220	260	192	226	146	68	158	144	203	202	198	190	216	212	180	53	220	186	207	98	27	91	52	171
09:00	308	299	325	323	313	103	239	111	306	269	206	78	227	140	260	275	280	272	238	261	221	278	238	227	232	234	280	203	239	158	118	178	144	168	202	209	209	228	224	193	41	236	204	248	112	33	92	61	184
09:05	322	313	338	337	327	130	189	131	299	290	206	117	277	140	263	290	295	286	254	277	228	288	248	242	249	244	288	214	253	173	168	208	139	142	225	220	238	240	238	207	49	252	224	198	112	39	87	68	198
09:10	338	334	353	351	341	180	186	120	330	301	220	128	290	150	213	305	307	300	272	287	216	270	262	252	261	260	305	228	261	201	218	258	125	192	250	233	251	254	251	219	53	226	236	148	131	43	67	72	211
09:15	352	347	366	366	357	230	215	139	348	320	245	94	291	151	183	319	323	314	282	298	172	277	275	251	274	272	286	239	280	151	268	268	118	202	236	246	264	268	263	232	51	229	217	98	118	42	104	75	225
09:20	366	364	382	380	369	280	225	157	372	336	250	82	261	163	155	331	337	328	297	305	202	287	289	262	288	287	255	253	288	101	308	278	130	233	254	262	277	282	275	244	44	248	247	96	92	45	154	84	239
09:25	381	378	395	394	385	310	275	177	355	354	253	72	311	185	171	346	351	342	313	335	252	287	305	280	304	296	205	267	292	58	311	288	136	263	274	275	290	295	289	259	39	220	248	104	84	51	164	94	253
09:30	392	392	410	408	399	300	325	220	365	364	303	66	361	155	165	361	365	356	327	351	270	317	317	310	317	314	158	280	326	58	321	298	134	283	286	289	305	310	305	274	49	248	239	105	72	56	214	102	267
09:35	408	404	423	422	412	350	375	238	375	381	353	73	388	144	180	375	378	368	340	364	260	347	334	319	329	321	168	292	319	58	331	348	138	283	302	303	317	323	318	289	27	280	209	124	74	58	264	102	280
09:40	420	416	437	434	425	375	410	263	347	393	402	100	398	154	156	387	392	382	356	376	210	337	345	333	345	336	204	305	337	70	307	398	165	233	308	318	330	338	331	301	25	285	179	119	72	68	234	110	296
09:45	434	433	450	448	438	403	450	313	387	404	413	97	415	204	186	403	405	394	365	386	220	367	358	349	358	348	254	318	331	82	297	448	215	183	319	333	344	351	345	316	23	315	149	146	68	115	184	118	308
09:50	452	444	463	462	452	420	492	303	407	424	427	59	430	254	171	417	417	410	386	402	210	390	370	365	370	363	304	333	368	88	327	498	238	219	333	346	358	365	358	333	25	315	106	123	74	165	214	113	322
09:55	461	454	477	474	464	424	514	293	457	442	437	54	442	304	198	430	431	422	400	410	222	412	383	351	384	369	294	342	391	81	377	481	279	208	332	359	371	387	371	347	38	313	94	84	100	187	264	121	336
10:00	475	473	489	487	476	450	506	280	434	452	458	68	454	314	191	439	446	437	410	412	272	415	393	383	399	373	282	359	383	82	347	451	308	159	372	374	384	397	386	348	24	353	109	104	114	197	314	100	353
10:05	487	483	503	501	490	471	515	250	404	463	462	86	470	364	226	456	458	449	419	442	282	438	414	398	412	391	232	374	373	83	297	481	358	139	375	389	399	411	399	359	25	382	131	154	144	170	364	125	364
10:10	501	494	514	513	503	487	517	240	429	475	475	75	486	394	203	465	470	461	427	456	232	452	420	412	422	399	219	383	343	64	347	459	408	161	381	403	410	441	412	358	42	372	115	144	180	184	374	175	382
10:15	515	509	529	526	517	502	476	290	472	490	492	102	503	439	249	479	484	474	444	468	235	477	433	433	439	405	222	395	393	51	371	470	438	194	421	414	422	452	426	310	77	417	139	194	220	205	384	165	354
10:20	525	521	540	540	529	491	501	240	469	504	513	92	516	489	279	499	496	487	460	482	285	449	446	439	453	421	219	409	420	60	421	446	468	241	428	426	434	465	439	320	44	428	149	244	272	197	394	165	395
10:25	537	531	554	553	540	521	491	219	441	514	546	69	531	514	272	510	510	500	470	500	237	457	462	444	462	442	208	426	447	86	411	458	418	291	430	439	448	474	454	330	77	423	185	294	271	237	384	136	419
10:30	551	547	566	564	553	545	527	228	451	528	576	72	516	528	322	522	522	513	486	502	213	482	475	463	475	449	227	438	457	105	388	468	368	242	450	452	461	503	468	360	127	415	195	344	237	227	344	147	435
10:35	564	559	578	575	566	569	489	278	511	538	566	67	533	553	372	537	534	526	500	482	263	497	485	477	490	463	214	449	507	115	438	491	318	192	463	465	473	522	480	410	177	432	235	394	239	257	314	182	445
10:40	575	570	589	587	577	561	519	328	551	552	526	81	567	563	422	546	548	539	512	500	313	519	502	479	502	479	226	465	524	105	451	480	296	185	447	479	486	512	494	444	133	432	285	444	248	261	324	194	468
10:45	586	583	603	600	589	560	469	378	572	566	476	70	584	578	472	559	560	552	531	521	363	516	509	502	514	484	237	479	494	88	441	492	306	169	487	492	499	540	500	452	120	435	335	492	256	236	314	186	484
10:50	597	595	615	615	601	569	419	377	592	578	486	98	611	575	502	571	571	564	547	571	413	508	523	516	531	478	287	488	444	95	391	502	356	185	508	503	510	545	513	446	121	475	385	503	316	248	264	156	479
10:55	610	608	626	627	612	573	369	367	579	586	436	98	601	588	452	583	582	575	563	566	463	555	539	526	536	505	297	497	450	119	380	472	368	235	514	514	523	551	529	449	170	500	435	521	366	298	274	155	489
11:00	620	620	637	637	622	563	379	317	629	600	386	115	601	608	482	596	592	586	587	545	513	590	552	546	545	514	332	513	477	127	430	450	318	277	516	529	533	560	541	465	215	540	453	547	336	348	284	159	479
11:05	634	629	650	647	638	586	369	325	638	612	394	109	573	602	532	612	605	598	557	571	563	600	563	496	556	531	382	526	452	92	480	480	268	327	534	540	547	575	552	472	205	515	460	582	337	338	294	151	489
11:10	644	639	661	658	650	613	399	312	631	622	444	93	573	612	582	617	615	609	507	590	533	605	575	446	586	540	432	536	492	100	440	452	254	377	546	549	562	581	557	505	215	475	490	592	297	288	264	162	499
11:15	657	654	670	673	661	592	429	287	661	634	434	81	613	636	632	636	627	621	517	600	543	625	582	396	582	550	402	545	508	150	410	422	244	407	560	562	572	592	574	519	256	415	520	593	237	238	254	159	509
11:20	667	660	684	683	673	594	479	274	653	646	454	86	603	647	682	646	639	632	567	589	573	620	594	371	593	550	402	557	495	200	360	372	231	457	563	571	581	603	586	540	286	375	550	563	208	209	304	181	506
11:25	679	667	693	694	683	578	529	314	645	657	437	95	568	652	652	666	651	644	577	619	614	642	607	421	596	557	381	565	545	167	340	370	254	507	578	585	592	627	596	564	236	435	540	513	184	259	354	209	516
11:30	689	680	704	706	695	608	579	364	644	666	387	102	528	656	602	672	660	654	627	650	564	647	616	411	619	572	402	575	595	181	390	380	284	557	586	595	609	643	605	574	186	427	590	483	163	309	404	256	566
11:35	698	691	714	716	701	650	629	394	634	673	417	123	468	637	592	672	672	665	653	640	614	644	626	461	635	569	431	585	633	155	360	430	334	607	588	603	620	674	619	589	159	427	638	493	200	359	454	260	586
11:40	709	706	725	726	713	664	639	384	664	686	427	153	418	667	582	715	681	674	663	632	624	631	638	511	636	538	464	597	648	135	330	480	384	657	608	616	614	671	630	597	170	439	634	463	207	409	484	310	596
11:45	720	713	736	737	724	684	649	434	694	692	477	103	438	692	592	709	690	686	677	626	674	641	645	561	647	588	504	603	668	184	380	470	434	654	621	626	628	674	638	613	219	379	619	473	227	379	454	309	604
11:50	731	720	747	749	734	693	653	484	727	702	527	122	400	699	642	722	700	696	685	596	672	647	659	611	654	638	554	614	659	234	430	500	484	643	619	636	658	670	649	616	218	339	589	523	277	329	404	357	616
11:55	737	731	754	758	741	699	672	534	736	713	557	157	410	729	652	742	710	702	700	576	682	646	668	661	668	677	614	625	661	244	480	550	534	624	631	645	638	680	661	628	268	289	619	573	327	299	354	361	652
12:00	746	741	762	766	752	715	691	584	745	729	547	130	450	718	702	692	719	712	710	606	712	656	678	699	674	677	664	635	661	279	530	580	584	628	640	654	632	730	673	637	260	239	648	603	371	309	329	371	686
12:05	755	753	773	774	759	721	701	634	757	733	497	123	450	754	712	702	725	718	712	656	742	681	683	724	685	681	714	644	643	307	580	630	574	653	651	665	682	775	679	644	213	189	678	553	358	352	379	335	696
12:10	764	764	782	787	774	714	717	664	764	746	498	110	450	762	730	740	737	733	723	683	737	660	692	674	689	690	674	651	613	311	630	668	544	683	664	672	681	770	691	658	241	140	680	583	360	402	429	365	646
12:15	777	771	789	789	782	704	746	714	778	755	527	150	480	745	735	745	747	741	728	647	754	656	702	684	703	697	624	666	663	281	661	698	514	709	684	679	660	760	700	668	221	102	693	613	410	372	459	335	596
12:20	782	782	798	799	788	733	743	764	789	764	477	124	470	755	733	772	758	747	742	691	760	706	709	714	710	733	674	672	713	231	691	703	544	740	688	689	691	750	707	679	210	63	712	663	450	322	429	285	547
12:25	794	787	806	807	798	731	771	759	777	776	427	131	480	763	740	768	765	753	750	668	730	716	716	744	719	742	724	679	736	181	701	674	535	751	700	694	700	740	717	684	162	52	714	713	510	272	419	261	537
12:30	796	796	816	812	808	745	765	769	784	778	377	86	430	782	777	782	767	758	753	638	720	728	724	694	711	746	774	690	741	131	711	663	585	741	702	702	718	731	726	695	142	50	764	743	510	222	369	250	487
12:35	806	802	824	822	813	725	735	759	810	786	376	127	380	771	781	794	775	766	769	674	730	678	733	664	735	771	824	693	743	130	661	684	635	743	694	709	676	739	731	702	116	41	786	753	490	172	319	238	537
12:40	811	807	827	827	821	773	738	779	783	799	338	137	378	812	781	805	782	779	771	704	764	677	743	614	733	795	874	702	769	158	631	694	685	699	703	720	706	745	738	712	108	30	825	803	530	125	309	225	487
12:45	816	808	836	834	826	786	708	783	796	810	388	97	428	785	789	809	792	788	768	715	788	687	749	595	735	821	889	708	719	140	681	739	715	708	721	725	712	752	742	724	158	28	848	773	510	142	359	256	437
12:50	815	818	841	841	830	792	744	793	784	804	438	75	442	801	793	810	802	795	779	703	738	697	755	545	760	806	891	719	689	125	692	734	685	747	725	730	730	760	755	733	155	32	838	763	460	175	409	304	387
12:55	832	826	849	850	832	800	694	790	819	819	448	89	472	798	813	820	814	798	794	663	748	654	762	553	759	814	888	723	739	105	735	691	715	757	729	734	742	760	760	731	142	44	788	793	410	165	459	262	337
13:00	840	829	853	853	844	823	684	782	822	830	398	86	422	791	812	845	819	798	788	673	758	684	770	569	775	804	885	731	776	128	759	713	751	798	729	744	757	761	765	739	115	58	798	783	374	215	509	280	287
13:05	839	841	862	863	846	773	707	810	828	836	348	94	382	804	820	839	847	798	798	678	748	726	775	617	775	823	864	737	789	178	781	743	781	828	745	746	740	768	771	754	81	78	748	753	377	183	459	270	237
13:10	845	839	869	869	846	783	660	799	834	868	378	99	332	814	800	840	848	816	808	664	778	759	782	667	774	819	863	740	788	222	825	792	811	778	747	749	765	776	777	752	131	84	758	725	427	209	429	220	263
13:15	857	846	873	871	857	753	650	816	835	886	427	127	306	798	832	839	825	828	802	694	786	736	786	677	788	809	896	747	806	172	859	817	841	788	754	764	753	785	785	762	181	89	708	675	477	259	419	177	313
13:20	857	852	876	875	859	783	694	821	840	936	397	130	279	820	824	845	811	835	822	712	788	786	789	707	798	819	866	754	799	122	829	824	883	760	761	774	732	788	785	765	164	138	658	725	517	264	469	227	283
13:25	861	855	883	880	863	833	725	806	850	940	436	106	229	821	834	855	855	856	792	679	782	795	797	677	793	818	816	763	814	124	879	823	913	735	765	777	768	794	789	772	124	198	608	775	517	219	519	251	261
13:30	867	858	889	886	866	883	718	830	849	990	452	153	228	825	846	854	872	871	762	669	800	787	800	707	794	838	846	758	819	113	889	788	892	785	772	781	753	800	798	778	74	238	558	745	486	269	489	287	254
13:35	869	867	889	887	869	913	768	852	850	979	483	203	278	831	868	860	834	891	772	719	805	797	804	736	793	835	876	764	805	119	859	804	922	743	769	787	740	805	802	778	112	288	508	795	498	268	459	333	271
13:40	878	867	893	898	875	924	818	854	855	939	493	253	328	828	851	859	872	908	762	769	802	815	811	766	800	851	879	764	795	142	809	814	891	693	773	791	724	812	806	779	131	278	458	785	507	247	409	383	285
13:45	876	870	896	898	878	917	853	864	857	976	543	303	378	842	844	854	872	910	752	792	792	791	812	777	812	855	835	770	786	192	759	784	841	683	782	788	734	808	803	779	127	312	408	775	563	251	459	395	292
13:50	879	874	903	904	883	867	829	871	859	982	541	353	428	837	854	850	853	916	742	834	822	741	819	827	799	860	811	765	825	242	709	754	871	663	785	791	784	811	811	783	177	362	358	805	603	284	509	345	242
13:55	881	879	904	904	883	853	859	861	864	960	571	363	458	838	848	869	863	931	772	804	794	691	822	857	812	837	801	782	849	272	659	718	821	673	791	789	754	815	817	789	217	396	308	822	596	314	459	356	257
14:00	887	880	906	907	887	863	869	851	869	938	521	373	421	849	825	860	876	945	802	834	804	661	821	828	817	867	772	782	844	222	629	687	771	629	796	793	784	819	803	792	267	419	338	772	636	279	409	406	242
14:05	890	887	907	912	890	905	835	821	868	941	471	323	385	843	863	866	872	930	832	786	794	691	826	778	821	828	764	791	844	230	616	705	721	659	792	797	811	825	811	788	317	409	388	762	636	310	419	456	192
14:10	893	890	911	913	890	878	805	791	881	987	501	273	335	850	868	872	871	932	862	736	744	701	829	728	830	829	791	792	827	280	606	715	751	689	792	801	778	823	820	800	305	419	438	781	596	260	429	426	198
14:15	896	892	913	907	887	848	835	781	880	990	491	243	288	846	864	871	857	896	832	686	694	671	832	678	823	804	798	795	810	330	595	725	721	639	793	798	751	822	824	798	330	369	438	811	536	210	439	436	207
14:20	890	897	915	913	892	798	805	791	909	964	461	293	348	852	863	875	874	846	862	636	691	661	833	679	828	849	802	802	826	367	545	742	671	609	800	800	741	825	822	806	377	319	434	844	576	160	429	486	186
14:25	893	885	914	911	893	756	831	781	919	944	511	283	388	858	879	873	872	796	871	646	741	711	833	689	835	845	802	798	826	410	495	773	641	639	805	798	731	829	819	809	427	269	384	848	576	144	419	476	180
14:30:00	898	897	915	910	890	786	781	831	896	898	561	233	438	856	865	880	892	806	881	696	791	721	839	739	823	840	811	787	856	460	445	815	611	609	803	800	738	832	824	810	397	219	334	805	601	148	409	459	218
2018-06-30 14:35:00	896	899	919	912	890	763	811	841	846	914	551	243	468	846	869	879	889	856	891	746	781	691	839	789	833	861	795	786	860	510	407	859	621	579	812	800	697	832	824	805	359	169	284	815	561	151	399	409	230
14:40:00	898	902	917	915	889	713	798	831	896	910	601	293	518	864	865	879	888	906	891	796	771	681	840	819	823	838	803	788	848	560	388	849	671	529	803	796	747	833	826	808	369	119	264	805	551	112	409	359	280
14:45	898	902	915	913	892	663	770	781	884	892	651	289	508	856	867	869	879	896	881	846	801	711	835	800	839	856	795	791	848	610	374	831	721	519	802	798	729	832	820	795	419	59	254	795	531	105	419	369	330
14:50	893	899	918	913	889	693	800	731	876	893	641	239	548	863	871	877	874	938	851	876	851	682	835	790	834	841	794	793	851	660	408	781	771	490	806	807	739	832	821	802	449	29	284	825	521	148	469	419	357
14:55:00	897	903	917	908	884	743	822	701	868	874	631	189	588	854	863	879	875	937	841	846	858	632	835	800	817	803	781	793	837	710	458	731	817	480	791	810	756	830	818	816	459	14	334	805	531	112	519	469	313
15:00	891	906	917	907	887	724	812	690	878	891	621	219	538	854	859	881	874	941	831	796	848	582	834	790	834	841	789	789	837	700	478	681	827	510	792	804	735	825	817	786	445	8	384	835	567	74	489	519	342
15:05:00	890	901	915	905	885	674	802	660	863	884	571	229	508	850	867	875	866	979	861	746	864	553	841	840	824	843	792	793	851	650	428	631	877	560	805	799	745	824	819	799	395	5	434	865	537	76	499	549	315
15:10	889	901	909	904	881	644	824	630	864	893	521	239	458	863	860	879	866	933	831	696	834	583	832	870	823	831	791	781	856	660	378	641	907	605	800	798	775	819	817	804	346	3	484	835	517	92	509	559	365
15:15	886	890	906	900	883	674	844	660	854	885	471	249	448	850	867	871	861	883	861	646	784	633	831	920	819	849	779	780	844	670	368	591	857	587	825	787	765	820	815	795	353	10	494	845	567	83	479	609	415
15:20	873	896	899	901	875	664	835	666	844	887	421	199	444	850	863	868	861	833	851	616	754	683	833	910	818	862	776	782	813	620	418	621	833	575	811	797	789	819	809	773	303	18	444	875	627	133	489	579	385
15:25	868	896	900	895	873	708	825	696	868	894	371	240	394	851	858	862	856	883	821	566	784	733	831	860	831	835	778	782	806	570	468	671	814	525	824	793	791	815	819	773	253	44	394	905	667	183	539	529	377
15:30	864	887	892	892	869	738	875	746	862	884	361	254	344	847	856	854	851	900	871	536	734	783	835	866	819	828	779	781	811	540	475	721	814	475	830	782	828	812	797	781	203	76	344	915	667	233	549	519	347
15:35	865	889	894	893	868	748	865	776	872	882	401	284	294	845	849	862	857	886	888	486	684	833	825	866	820	844	776	773	822	490	434	751	803	485	814	786	782	805	805	782	153	116	374	934	647	255	599	491	376
15:40	859	887	890	885	862	758	861	823	880	904	354	294	244	816	852	858	851	896	839	436	634	863	817	840	823	845	763	775	810	440	384	701	810	445	804	783	752	805	802	761	157	111	324	928	707	205	629	461	360
15:45	857	881	886	880	864	741	835	793	880	854	355	244	194	832	839	844	875	883	849	406	584	813	807	853	813	845	774	775	812	390	334	651	805	395	813	783	733	805	760	758	159	94	274	880	747	155	659	411	368
15:50	852	879	882	876	852	751	789	803	860	859	345	194	195	829	842	845	858	859	852	456	534	763	815	851	793	815	759	765	762	340	305	681	805	362	815	774	743	798	800	758	138	44	224	851	747	105	629	361	398
15:55	840	873	873	867	850	801	788	853	836	859	295	144	202	820	833	844	832	829	862	446	484	713	798	841	785	824	729	764	764	290	355	711	793	412	798	777	693	791	772	763	144	31	174	822	767	55	579	311	408
16:00	840	861	871	862	841	791	838	843	822	836	245	126	196	816	826	837	832	779	872	396	514	735	803	842	791	830	761	763	805	340	321	661	788	422	775	778	680	785	774	761	172	18	124	831	767	26	589	261	398
16:05	830	854	867	858	836	773	829	853	827	836	195	176	240	814	810	833	828	729	842	385	564	765	798	792	801	799	765	755	806	390	338	611	776	412	779	769	646	786	771	761	181	26	133	815	787	43	559	211	443
16:10	825	850	861	855	829	803	829	823	839	836	145	226	290	815	798	824	826	679	832	395	614	815	797	782	784	767	765	756	763	440	367	561	786	462	778	760	670	775	767	729	187	47	180	805	768	46	589	161	444
16:15	818	845	847	847	826	831	811	810	811	822	141	276	340	821	817	820	821	729	782	445	564	790	792	787	786	765	749	745	765	429	364	530	765	452	776	754	720	770	765	712	192	97	230	830	808	54	579	111	474
16:20	810	838	845	839	820	844	800	823	781	812	183	326	390	851	804	814	830	779	772	494	514	767	785	817	793	737	759	737	745	379	414	580	766	437	775	747	700	762	774	717	213	90	280	823	788	91	569	61	504
16:25	806	828	839	832	807	835	804	833	791	812	233	376	440	821	798	806	831	829	782	531	464	798	789	816	768	724	758	728	763	382	463	570	764	467	770	726	713	758	770	707	188	81	330	839	783	112	519	68	554
16:30	798	826	835	823	799	785	789	883	785	801	283	386	490	828	781	803	815	829	812	581	414	814	774	805	779	725	751	704	758	432	413	600	761	517	755	724	663	752	740	702	179	109	380	837	729	161	489	94	604
16:35	796	820	824	819	795	756	786	867	811	799	333	416	500	798	781	793	794	832	782	631	404	789	782	812	784	721	739	654	738	482	363	650	751	487	749	725	653	745	710	699	167	61	430	816	689	151	453	104	614
16:40	789	813	817	808	789	742	770	837	781	780	383	466	530	792	777	788	794	837	752	681	374	806	788	833	785	743	757	665	772	512	343	700	768	437	766	707	623	739	745	712	190	60	480	814	639	103	403	68	604
16:45	779	806	810	801	787	692	776	806	731	782	433	496	580	775	774	781	791	818	782	731	344	763	788	835	757	731	755	701	748	562	338	690	765	487	760	703	633	730	711	662	240	53	450	784	589	91	353	31	554
16:50	771	797	803	794	780	695	767	848	681	778	443	466	610	758	769	774	774	768	772	781	294	750	788	825	744	737	761	691	698	592	294	700	753	437	717	705	636	719	719	612	277	56	400	777	529	121	323	26	544
16:55	767	786	793	783	772	724	755	813	731	760	428	496	580	753	740	763	758	718	722	789	344	742	786	796	725	720	771	684	685	602	244	710	728	387	717	691	606	712	705	621	309	39	360	747	489	151	373	29	554
17:00	755	782	783	773	762	728	750	763	729	758	378	503	530	745	754	757	770	712	672	795	365	709	736	783	728	715	748	672	665	572	194	660	719	337	698	679	613	705	686	611	339	36	370	757	504	133	423	32	584
17:05	748	773	776	765	754	764	750	763	734	748	328	553	480	739	730	751	754	682	642	791	415	699	686	745	714	685	746	663	701	602	185	622	710	298	689	677	636	695	658	641	289	51	360	707	544	126	426	39	554
17:10	738	766	768	759	747	724	725	733	753	740	278	603	450	719	731	738	739	675	612	781	465	684	656	735	725	695	738	648	683	652	235	572	693	348	679	659	644	686	695	616	244	50	410	717	594	131	416	51	524
17:15	727	756	759	750	741	764	706	683	736	731	228	653	460	715	719	726	730	705	562	746	515	674	646	753	711	679	746	647	672	702	282	602	663	338	673	659	634	676	676	566	285	54	360	687	624	117	386	60	534
17:20	710	748	748	740	726	723	713	680	735	720	180	703	490	702	705	718	712	755	512	729	565	674	679	740	694	679	735	633	650	752	258	581	707	388	663	645	621	667	656	547	288	65	310	637	660	116	376	61	544
17:25	709	737	737	730	713	673	718	682	726	708	131	733	460	695	705	708	705	765	482	679	614	667	679	710	689	645	686	628	623	744	301	531	697	434	652	640	571	659	652	597	318	42	280	607	620	160	326	65	574
17:30	700	730	729	720	708	659	700	686	676	698	111	756	510	685	699	700	689	715	432	629	664	637	670	661	665	626	659	626	653	739	331	581	707	444	639	625	575	647	646	603	268	58	288	617	590	146	342	78	618
17:35	691	721	716	706	696	619	678	636	626	690	156	758	560	679	689	691	679	685	402	599	652	587	665	652	662	595	639	615	654	723	281	591	677	394	630	610	562	636	640	619	222	54	333	607	554	175	309	95	608
17:40	679	706	706	696	686	571	677	604	616	685	206	734	590	679	668	682	684	655	452	609	620	577	645	642	636	609	616	596	639	677	231	641	646	394	600	598	534	624	623	592	272	19	383	617	572	207	284	141	638
17:45	666	695	697	686	673	521	673	654	654	675	256	765	640	661	667	672	667	645	502	559	570	527	637	632	636	616	594	579	609	663	238	606	627	444	604	584	484	615	609	554	322	25	433	667	552	240	272	191	618
17:50	649	684	685	671	664	471	652	633	655	666	267	766	630	649	649	662	655	655	552	509	520	502	644	600	620	592	587	577	593	673	282	602	616	494	585	581	434	602	600	504	312	27	483	646	512	236	233	241	593
17:55	639	675	675	666	656	421	645	603	663	650	217	716	600	632	638	647	647	605	602	459	556	492	614	606	605	589	575	570	577	643	263	632	604	513	568	565	409	591	584	454	344	72	493	636	526	210	197	291	551
18:00	631	664	662	653	641	430	634	593	613	645	167	726	550	626	638	637	642	595	623	409	588	462	581	633	596	565	563	575	610	622	265	602	602	563	548	553	399	581	575	448	358	38	483	641	529	176	209	308	545
18:05	616	652	652	645	629	480	631	569	563	632	162	736	500	610	623	626	636	585	617	359	582	432	592	583	586	560	546	561	586	591	315	552	595	603	540	549	369	570	566	498	308	69	453	614	489	153	231	258	495
18:10	606	643	643	633	624	470	608	599	579	626	164	686	450	603	611	614	616	535	602	369	558	447	566	620	562	544	538	550	591	616	359	562	569	653	536	533	319	558	539	548	278	93	403	570	491	158	202	208	544
18:15	593	632	627	622	606	471	611	589	566	613	160	656	400	586	602	603	614	525	588	419	508	497	565	610	551	540	526	545	577	566	337	565	552	680	528	524	308	546	489	521	254	143	413	566	441	171	152	158	504
18:20	577	622	613	611	599	421	593	539	549	603	110	646	350	574	586	593	616	575	567	469	458	530	538	640	554	540	514	531	562	545	301	569	550	643	509	513	305	533	479	493	204	193	443	565	456	133	140	108	490
18:25	561	606	605	599	585	412	578	489	509	592	109	636	300	572	571	581	605	571	553	519	408	494	488	590	535	530	499	522	550	495	271	558	537	626	494	496	268	519	460	472	226	233	393	540	506	142	165	58	457
18:30	547	594	593	586	576	362	566	459	449	579	159	606	250	556	565	568	603	521	551	569	398	444	498	540	531	516	488	501	535	445	288	567	524	602	479	484	247	509	472	454	242	256	343	520	476	107	205	66	446
18:35:00	535	586	582	574	564	312	564	429	435	568	209	622	200	540	547	556	573	471	533	563	388	407	529	510	518	500	481	501	523	455	325	579	505	557	470	472	231	496	485	440	219	255	293	490	446	79	224	72	434
18:40	532	574	566	561	545	262	547	399	439	553	259	632	150	534	542	544	563	481	507	558	338	371	505	505	503	487	472	487	505	425	344	545	502	522	465	463	237	485	491	432	191	256	243	480	396	49	208	121	419
18:45	518	559	553	547	537	266	538	379	404	540	242	602	132	516	531	531	513	518	514	541	304	370	470	502	485	472	457	477	491	415	386	515	491	472	445	447	247	470	478	419	199	258	193	483	412	28	196	171	379
18:50	502	543	543	533	525	256	520	329	436	526	192	562	115	506	531	517	463	468	491	528	254	320	471	498	449	454	439	446	473	465	396	505	479	454	439	433	274	458	428	405	215	212	238	453	381	12	178	221	396
18:55	488	534	530	524	513	238	504	279	461	513	145	579	117	490	518	505	413	418	482	502	304	370	468	484	459	436	426	417	458	472	395	455	453	453	406	421	318	446	420	385	188	182	288	420	364	12	146	231	383
19:00	478	520	515	511	498	229	496	229	411	500	135	572	130	479	506	493	363	396	470	483	354	360	444	474	438	423	419	425	438	442	345	405	423	483	403	412	342	430	436	358	179	217	338	370	338	16	122	215	338
19:05	466	504	502	499	485	237	483	179	361	489	185	522	152	472	465	479	313	385	451	455	404	390	439	456	427	417	405	419	426	447	295	395	420	453	397	405	295	417	386	351	176	267	388	377	288	14	137	200	324
19:10	454	490	489	484	471	256	473	186	311	475	141	530	159	456	415	467	303	399	444	444	392	340	426	449	412	403	388	403	410	477	245	345	426	449	381	388	245	402	336	337	127	294	378	367	238	11	110	200	346
19:15	445	480	476	471	459	275	457	236	294	460	183	562	142	443	439	454	353	431	431	437	342	290	415	428	396	386	379	393	396	447	205	295	405	412	364	374	256	389	306	319	144	244	393	371	188	13	83	210	345
19:20	432	466	464	460	448	286	445	286	318	448	193	518	152	433	463	441	363	431	412	416	332	240	400	419	392	369	368	370	383	448	199	305	391	362	358	365	227	377	256	292	186	232	365	378	192	12	88	251	310
19:25	418	452	450	446	432	296	434	336	340	433	178	497	165	415	451	428	313	421	412	414	304	242	377	403	378	354	356	348	370	439	182	315	371	352	342	347	199	365	206	242	230	204	351	335	217	17	124	248	291
19:30	408	440	435	433	421	345	420	346	313	420	225	447	184	407	433	412	323	426	393	405	254	218	367	396	369	319	341	342	353	391	151	285	362	359	333	331	239	350	256	192	195	175	301	331	236	21	125	278	274
19:35	393	427	424	420	409	372	408	316	297	406	179	417	184	391	411	399	313	399	379	384	204	192	360	379	345	312	330	302	338	365	146	235	349	368	321	323	229	336	241	188	188	171	271	330	186	20	109	237	251
19:40	379	415	411	408	393	369	392	326	299	394	215	412	234	375	391	388	363	392	362	375	163	165	333	363	310	305	317	252	328	315	131	186	335	347	303	309	223	322	226	138	150	209	281	280	158	21	91	236	236
19:45	366	400	397	394	380	389	379	356	299	380	206	420	204	365	374	374	388	369	342	353	159	181	328	349	325	299	305	282	317	345	119	236	318	319	289	295	237	310	276	95	153	159	231	312	137	21	67	227	199
19:50	355	387	384	380	368	366	366	389	259	368	156	428	210	351	360	363	352	371	315	347	184	170	310	334	306	284	291	305	305	333	125	266	305	300	277	278	223	295	266	76	162	109	181	302	119	28	56	182	192
19:55	343	376	369	366	354	324	352	362	271	355	109	378	260	335	347	349	356	325	283	331	221	188	285	321	285	267	278	281	292	306	131	256	291	267	260	266	233	282	293	68	149	59	136	282	108	22	49	132	199
20:00	331	360	355	353	342	370	339	312	232	343	89	328	290	319	328	335	345	314	282	306	223	196	287	316	282	250	265	273	278	298	118	206	279	217	253	256	183	267	305	72	127	36	136	270	105	17	51	93	175
20:05	317	346	342	341	331	346	328	302	232	330	92	283	340	310	314	323	318	282	293	298	273	238	262	298	268	241	255	263	265	284	102	156	266	167	239	243	226	254	288	82	135	53	142	251	106	22	65	87	137
20:10	305	331	329	327	310	312	315	252	227	319	117	291	400	295	299	308	268	271	285	270	267	214	254	282	225	237	245	241	253	267	116	106	253	185	224	228	234	240	247	88	138	96	192	237	100	17	70	78	142
20:15	291	319	315	312	304	295	303	202	214	306	125	261	393	284	279	293	218	221	257	272	265	210	239	268	236	221	231	228	239	256	93	67	241	155	215	219	226	228	224	88	155	46	162	224	96	32	67	76	138
20:20	276	305	303	299	273	273	290	161	173	294	136	231	358	271	270	278	168	233	280	263	215	233	220	252	228	203	219	205	231	237	100	70	225	165	205	209	216	214	226	75	187	24	132	202	94	68	58	68	129
20:25	266	292	289	285	279	283	278	203	185	282	162	181	351	261	251	266	118	243	266	254	225	232	220	242	214	194	205	155	188	225	70	92	212	202	194	196	188	202	210	68	208	24	85	192	73	82	50	67	123
20:30	254	278	275	273	264	246	264	248	214	268	112	231	364	247	239	254	68	232	254	229	269	232	210	224	200	175	194	105	138	215	56	99	201	181	181	184	206	189	193	76	158	31	86	175	65	98	51	70	106
20:35	236	266	261	259	253	220	252	242	254	256	66	247	350	233	225	242	54	182	245	228	265	216	191	219	192	169	184	90	156	205	53	90	186	176	170	175	172	178	192	85	109	77	74	158	59	105	40	70	105
20:40	227	252	248	247	237	192	239	225	234	243	75	242	324	222	217	226	79	152	225	219	246	241	180	198	184	165	169	65	151	189	51	91	177	167	158	162	165	165	180	86	121	81	54	145	56	91	37	71	111
20:45	178	205	205	209	195	146	211	196	187	221	82	233	288	208	198	217	129	197	207	205	222	241	173	185	163	154	159	38	101	179	60	98	165	158	147	151	147	154	142	84	151	64	39	130	51	71	26	65	82
20:50	128	155	155	159	155	96	161	146	136	171	75	185	244	172	171	180	179	175	202	174	199	224	162	175	160	139	145	27	75	172	69	129	155	146	136	140	114	142	146	90	101	84	22	130	47	70	18	68	60
20:55	82	105	105	109	105	88	111	126	127	121	51	135	194	122	121	130	129	128	154	124	161	187	142	161	148	127	131	29	53	160	79	178	144	133	124	128	121	131	135	95	56	72	15	116	38	79	16	71	72
21:00	132	135	135	119	115	93	101	117	156	91	54	85	144	72	71	90	79	78	104	105	111	137	92	111	104	93	89	26	38	139	64	159	133	123	114	117	121	121	119	83	51	51	13	105	31	87	16	49	57
21:05	170	185	185	169	166	80	151	119	131	141	76	135	94	102	105	80	70	86	65	96	82	127	70	61	64	74	66	30	36	89	47	129	96	91	92	100	91	110	98	79	61	85	10	85	26	78	14	44	51
21:10	159	173	175	175	158	78	166	142	117	163	86	159	84	149	142	130	120	136	95	142	121	158	101	71	70	72	74	23	53	65	45	92	49	51	49	50	61	65	84	68	54	87	8	72	24	58	13	37	46
21:15	148	162	163	163	145	75	153	124	137	151	67	142	81	138	133	140	138	132	135	146	117	124	111	116	105	95	95	20	85	92	42	62	52	49	45	38	58	30	60	53	45	88	7	42	21	45	8	30	39
21:20	141	151	152	148	133	75	141	78	148	139	82	130	86	125	124	129	126	123	113	142	106	116	100	107	99	89	88	17	82	100	38	54	91	83	69	64	68	40	58	44	51	54	6	28	19	43	5	27	29
21:25	130	140	140	139	129	79	131	111	149	126	58	119	75	116	117	119	116	116	112	127	95	95	90	98	89	79	79	13	72	90	30	44	84	75	67	70	72	70	77	38	64	38	5	28	17	53	9	20	25
21:30	120	128	129	127	118	104	120	103	136	117	59	111	65	106	108	108	105	106	108	110	84	88	81	90	81	72	72	11	67	79	26	37	75	66	58	62	58	61	67	32	65	32	7	32	16	47	11	16	21
21:35	111	117	118	116	103	119	108	94	117	106	43	99	55	96	98	98	95	91	99	95	73	89	70	81	72	63	65	9	58	70	33	42	68	58	50	54	39	52	57	27	60	25	5	30	14	35	12	14	17
21:40	100	106	106	106	93	123	99	88	110	96	31	91	62	85	88	88	84	88	88	84	67	75	64	72	65	54	58	7	48	61	33	51	60	50	42	45	32	44	48	22	48	30	5	19	12	30	14	12	16
21:45	91	96	96	96	85	113	90	54	108	86	29	81	84	77	78	77	75	77	77	72	59	58	60	65	57	45	51	7	31	51	24	42	54	43	36	38	26	37	39	17	28	33	2	14	9	25	9	11	13
21:50	82	85	86	85	73	101	79	36	90	77	26	72	78	69	70	70	65	68	68	62	53	61	53	55	51	39	44	9	33	44	14	32	45	37	31	32	20	30	32	14	21	20	1	11	5	17	10	9	10
21:55	74	76	76	76	69	90	71	43	66	68	21	65	67	60	61	60	57	58	61	53	46	51	48	48	44	33	36	10	24	37	11	22	37	30	25	22	16	24	26	11	19	10	1	8	5	11	7	6	5
22:00	65	67	66	66	62	77	48	55	63	58	26	55	54	53	54	50	49	51	51	45	39	39	38	41	36	30	31	10	22	30	9	16	29	19	22	12	14	19	20	8	14	6	0	5	3	7	5	4	3
22:05	55	58	58	57	54	66	54	55	54	50	27	48	49	45	45	43	42	43	44	38	33	32	32	33	32	23	25	8	21	25	7	12	22	14	18	9	10	17	14	6	10	2	0	4	2	3	3	3	2
22:10	48	50	50	50	40	53	42	57	40	43	20	39	44	39	36	38	35	36	37	32	28	27	28	29	26	18	21	7	15	22	8	9	17	9	13	7	7	11	10	4	7	2	0	2	2	2	2	2	2
22:15	40	43	43	43	38	45	40	48	39	36	18	35	33	32	32	32	30	30	30	26	24	25	23	25	25	16	17	5	11	16	5	8	12	6	10	6	4	7	6	2	3	2	0	1	0	2	1	1	0
22:20	33	37	36	32	33	36	34	31	33	31	15	29	27	27	25	26	24	26	24	23	19	24	16	29	19	12	13	3	7	12	5	6	10	4	7	3	3	4	4	2	1	2	0	0	0	0	0	0	0
22:25	28	32	32	27	29	31	32	23	29	31	14	29	21	26	24	24	13	25	27	19	14	18	12	18	14	9	9	3	3	9	3	3	7	2	4	3	2	3	2	2	1	0	0	0	0	0	0	0	0
22:30	24	26	25	20	23	25	25	22	22	20	10	18	17	19	17	18	10	17	18	13	11	12	10	12	10	5	6	2	2	6	2	2	5	2	2	1	2	2	0	0	0	2	0	0	0	1	0	0	0
22:35	20	20	20	16	18	19	19	23	17	17	5	14	12	14	13	13	9	12	11	10	7	9	7	9	8	3	3	2	1	3	1	1	2	1	2	1	2	0	0	0	0	1	0	0	0	0	0	0	0
22:40	16	17	15	15	15	16	15	23	14	13	6	12	9	10	11	10	7	8	8	7	5	6	5	5	6	2	2	1	0	2	1	0	2	0	0	0	0	0	0	0	0	0	0	0	0	0	0	0	0
22:45	13	13	14	13	12	13	13	19	10	11	4	9	5	7	8	5	5	5	5	5	3	4	3	3	3	1	2	0	0	1	0	0	0	0	0	0	0	0	0	0	0	0	0	0	0	0	0	0	0
22:50	11	11	11	9	10	10	9	15	8	7	3	5	3	5	5	4	3	3	3	3	2	2	2	2	2	2	0	0	0	0	0	0	0	0	0	0	0	0	0	0	0	0	0	0	0	0	0	0	0
22:55	8	8	7	6	8	6	6	13	6	6	3	3	3	3	3	2	2	2	2	2	2	2	1	1	0	0	0	0	0	0	0	0	0	0	0	0	0	0	0	0	0	0	0	0	0	0	0	0	0
23:00	6	4	5	4	6	5	4	10	4	4	3	2	2	2	2	2	1	1	1	2	0	0	0	0	0	0	0	0	0	0	0	0	0	0	0	0	0	0	0	0	0	0	0	0	0	0	0	0	0
23:05	4	4	4	3	4	4	4	6	3	3	2	1	1	1	2	1	0	0	0	1	0	0	0	0	0	0	0	0	0	0	0	0	0	0	0	0	0	0	0	0	0	0	0	0	0	0	0	0	0
23:10	3	2	3	3	3	3	3	4	2	3	1	1	1	0	0	0	0	0	0	0	0	0	0	0	0	0	0	0	0	0	0	2	0	0	0	0	0	0	0	0	0	0	0	0	0	0	0	0	0
23:15	3	2	1	0	3	1	2	3	2	1	2	0	0	0	0	0	0	0	0	0	0	0	0	0	0	0	0	0	0	0	0	2	0	0	0	0	0	0	0	0	0	0	0	0	0	0	0	0	0
23:20	2	0	0	0	2	0	0	1	1	0	1	0	0	0	0	0	0	0	0	0	0	0	0	0	0	0	0	0	0	0	0	2	0	0	0	0	0	0	0	0	0	0	0	0	0	0	0	0	0
23:25	0	1	0	0	1	0	1	0	0	0	1	0	0	0	0	0	0	0	0	0	0	0	0	0	0	0	0	0	0	0	0	0	0	0	0	0	0	0	0	0	0	0	0	0	0	0	0	0	0
23:30	1	0	0	0	0	0	1	0	0	0	0	0	0	0	0	0	0	0	0	0	0	0	0	0	0	0	0	0	0	0	0	0	0	0	0	0	0	0	0	0	0	0	0	0	0	0	0	0	0
23:35	0	0	0	0	0	0	0	0	0	0	0	0	0	0	0	0	0	0	0	0	0	0	0	0	0	0	0	0	0	0	0	0	0	0	0	0	0	0	0	0	0	0	0	0	0	0	0	0	0
23:40	0	0	0	0	0	0	0	0	0	0	0	0	0	0	0	0	0	0	0	0	0	0	0	0	0	0	0	0	0	0	0	0	0	0	0	0	0	0	0	0	0	0	0	0	0	0	0	0	0
23:45	0	0	0	0	0	0	0	0	0	0	1	0	0	0	0	0	0	0	0	0	0	0	0	0	0	0	0	0	0	0	0	0	0	0	0	0	0	0	0	0	0	0	0	0	0	0	0	0	0
23:50	0	0	0	0	0	0	0	0	0	0	0	0	0	0	0	0	0	0	0	0	0	0	0	0	0	0	0	0	0	0	0	0	0	0	0	0	0	0	0	0	0	0	0	0	0	0	0	0	0
23:55	0	0	0	0	0	0	0	0	0	0	0	0	0	0	0	0	0	0	0	0	0	0	0	0	0	0	0	0		0	0	0	0	0	0	0	0	0	0	0	0	0	0	0	0	0	0	0	0
Calculated Light sums outside the greenhouse	2020-06-29	2020-06-30	2020-07-01	2020-07-02	2020-07-03	2020-07-04	2020-07-05	2020-07-06	2020-07-07	2020-07-08	2020-07-09	2020-07-10	2020-07-11	2020-07-12	2020-07-13	2020-07-14	2020-07-15	2020-07-16	2020-07-17	2020-07-18	2020-07-19	2020-07-20	2020-07-21	2020-07-22	2020-07-23	2020-07-24	2020-07-25	2020-07-26	2020-07-27	2020-07-28	2020-07-29	2020-07-30	2020-07-31	2020-08-01	2020-08-02	2020-08-03	2020-08-04	2020-08-05	2020-08-06	2020-08-07	2020-08-08	2020-08-09	2020-08-10	2020-08-11	2020-08-12	2020-08-13	2020-08-14	2020-08-15	2020-08-16
Global Radiation Sum [J.cm-2.d-1]	2957.31	3009.33	3071.91	3055.59	2985.66	2568.93	2748.45	2405.4	2819.16	2965.86	1552.71	1329.45	1817.49	2733.75	2718.51	2887.74	2824.68	2836.38	2688.03	2472.84	2285.67	2489.82	2672.04	2599.89	2655.99	2620.5	2468.07	2448.39	2607.29	1515.75	1715.61	2355.21	2386.26	2047.14	2516.79	2510.67	2320.23	2629.02	2556.45	2326.29	875.31	876.72	1651.35	2454.36	1724.79	695.79	1412.37	980.85	1707.27
DLI (PAR) [mol.m-2.d-1	65.2974	66.446	67.8278	67.4674	65.9234	56.722	60.6858	53.1112	62.2471	65.4862	34.2838	29.3543	40.1302	60.3612	60.0247	63.7613	62.3689	62.6273	59.3517	54.6003	50.4676	54.9752	58.9986	57.4056	58.6443	57.8606	54.495	54.0605	57.569	33.4678	37.8807	52.003	52.6886	45.2009	55.5707	55.4356	51.2307	58.0488	56.4464	51.3645	19.3268	19.358	36.4618	54.1923	38.0834	15.363	31.1851	21.6572	37.6965
DLI (outside greenhouse) during 11h SL,SD-treatment [mol.m-2.d-1	54.3764	54.642	56.0814	55.8542	54.6818	48.3068	49.4654	44.2549	52.9185	54.1883	30.1703	17.5284	32.9292	49.6999	49.1958	52.8529	52.8118	52.6336	48.9593	44.6795	42.222	46.9052	49.4475	47.1364	49.168	48.9202	45.5652	45.9891	48.3135	23.7914	32.7961	43.8469	43.2733	35.818	47.0317	46.8191	45.0207	49.0686	48.0505	44.9578	14.5662	15.5253	30.4916	45.5128	32.196	13.5534	28.466	17.8384	30.7327
[truncated: 8 more columns]
